# Supplementary material for: Investigation of MicroRNA Biomarkers in Equine Distal Interphalangeal Joint Osteoarthritis
Source: Int J Mol Sci. 2022 Dec 8;23(24):15526. doi: 10.3390/ijms232415526 (PMC9779011; doi:10.3390/ijms232415526)
Supplement: Supplementary file 1 [file ijms-23-15526-s001.zip]

Archive with 2 entries (2 files):
- Supplementary data table S2.xlsx
- Supplementary data.pdf
