# Supplementary material for: Investigation of MicroRNA Biomarkers in Equine Distal Interphalangeal Joint Osteoarthritis
Source: Int J Mol Sci. 2022 Dec 8;23(24):15526. doi: 10.3390/ijms232415526 (PMC9779011; doi:10.3390/ijms232415526)
Supplement: Supplementary file 1 [file ijms-23-15526-s001.zip › Supplementary data table S2.xlsx]

## Sheet: Sheet1
ID	Group 1 H10 SF LF	Group 1 H19 SF RF	Group 1 H24 SF RF	Group 1 H4 SF RF	Group 1 H8 SF RF	Group 2 H12 SF LF	Group 2 H13 SF LF	Group 2 H14 SF LF	Group 2 H15 SF RF	Group 2 H16 SF LF	Group 2 H17 SF RF	Group 2 H2 SF RF	Group 2 H21 SF RF	Group 2 H23 SF RF	Group 2 H3 SF RF	Group 2 H7 SF RF	Group 2 H9 SF LF
Sample	synovial fluid	synovial fluid	synovial fluid	synovial fluid	synovial fluid	synovial fluid	synovial fluid	synovial fluid	synovial fluid	synovial fluid	synovial fluid	synovial fluid	synovial fluid	synovial fluid	synovial fluid	synovial fluid	synovial fluid
Disease	mildOA	mildOA	mildOA	mildOA	mildOA	severeOA	severeOA	severeOA	severeOA	severeOA	severeOA	severeOA	severeOA	severeOA	severeOA	severeOA	severeOA
#uniSp.2	1.05451e+06	99433.9	103609	662781	246362	125986	69707.4	360298	108029	2.11831e+06	1.93385e+06	95845.7	208539	366476	157764	141454	461057
#uniSp.4	6430.84	627.71	927.52	4611.59	1594.66	830.27	382.87	2655.16	717.39	13905.6	12196.2	863.05	1259.54	3076.12	1439.33	1298.74	3348.6
eca-let-7a	180.16	143.93	590.01	617.84	175.4	338.26	230.71	275.61	412.29	1378.77	705.97	880.55	2669.47	874.91	381.93	264.32	470.61
eca-let-7c	963.45	327.85	1009.97	2354.25	774.27	1153.15	917.91	952.99	2061.46	3038.74	1777.09	2029.34	9061.17	1905.86	1764.44	645.56	1303.24
eca-let-7d	23.5	35.98	30.92	36.34	50.31	30.75	24.54	27.17	57.72	36.28	121.72	40.82	225.59	55.73	28.41	20.33	72.4
eca-let-7e	156.66	55.97	296.29	250.37	41.23	184.5	88.36	141.69	173.16	671.24	596.42	285.74	1278.34	378.94	170.45	63.54	217.21
eca-let-7f	1558.75	1463.32	5078.17	3537.44	1700.18	3305.71	1781.83	1686.65	2399.54	5705.58	4235.79	6420.42	9531.15	7177.61	4248.54	2114.59	3022.79
eca-let-7g	4386.45	3674.3	991.93	3400.14	3336.77	3428.71	2169.61	2016.6	2985	3319.94	3493.31	2810.76	4492.99	3661.25	2664.02	1758.77	1810.05
eca-miR-100	2506.54	839.61	4665.94	5810.92	1707.17	5934.9	9925.24	2575.58	8270.6	5923.28	5672.07	17412.7	13309.8	16054.9	13616.8	4201.22	6697.2
eca-miR-101	25707.7	13377.8	10019.8	22710.7	16746	13868.6	24268.2	12726.5	14999.2	20282.5	18367.3	22684.3	17840.4	20914.2	22738.8	18431.5	27386.1
eca-miR-103	7942.6	5421.48	10900.9	8609.38	4366.8	7749.2	6533.38	6672.84	5598.94	14223.1	11831	6607.03	13648.2	8487.19	6562.19	6610.63	12923.8
eca-miR-106a	1660.58	1639.24	280.83	702.64	440.24	1522.16	481.05	749.19	865.82	743.81	718.14	676.45	563.97	456.96	587.09	739.6	724.02
eca-miR-106b	172.32	179.92	64.41	137.3	158.63	261.38	171.8	93.16	140.18	199.56	194.75	145.79	131.59	122.6	113.63	101.66	126.7
eca-miR-107a	7911.27	5397.5	10640.7	8500.35	4365.41	7687.7	6503.93	6591.32	5574.2	13878.4	11599.7	6519.56	13403.8	8347.87	6502.22	6590.3	12760.9
eca-miR-107b	6869.49	4577.88	5183.8	4353.15	3744.17	5181.51	5983.62	4908.55	4122.93	5823.5	6463.24	4017.87	5113.36	4502.72	4703.06	5527.92	6407.59
eca-miR-10a	469.98	35.98	74.72	153.45	58	123	176.71	75.7	115.44	99.78	60.86	104.97	131.59	395.66	116.79	203.33	90.5
eca-miR-10b	806.79	323.85	780.66	1893.9	412.29	1368.41	2483.76	623.03	1129.68	1551.12	1229.35	1708.61	2105.5	2318.23	1827.56	831.09	1303.24
eca-miR-122	47	11.99	66.99	36.34	50.31	107.63	53.99	29.11	8.25	634.96	462.53	174.94	18.8	89.16	72.6	40.67	108.6
eca-miR-125a-3p	266.32	35.98	87.6	92.88	8.39	246.01	29.45	25.23	131.93	172.35	24.34	192.44	357.18	105.88	119.94	61	18.1
eca-miR-125a-5p	15203.7	2454.86	7407.27	9796.6	2085.92	7626.19	9233.13	4400.04	8913.77	9823.75	6329.35	13709.7	17520.8	12287.8	10362.5	3967.4	9104.57
eca-miR-125b-5p	2161.89	1039.52	3913.62	7474.65	1553.43	4766.37	6052.34	3117.1	7602.68	8272.63	3809.78	10123.4	10132.7	4842.66	6937.8	2056.13	6932.5
eca-miR-126-3p	767.63	71.97	999.66	4062.4	183.09	1429.91	1688.57	366.83	1096.7	798.24	620.76	1329.57	1090.35	3198.72	1565.58	1207.25	1067.93
eca-miR-126-5p	650.13	63.97	669.88	3921.06	141.16	1245.41	1315.51	370.71	535.98	553.32	608.59	699.77	902.36	1933.72	833.29	813.3	905.03
eca-miR-1271a	697.13	483.78	206.12	440.16	214.53	922.52	716.66	405.65	610.19	462.61	426.01	874.72	563.97	551.69	609.19	421.9	488.71
eca-miR-128	5248.07	1715.2	2761.95	2632.89	2238.26	2229.43	2017.45	2645.46	1352.32	2902.68	4308.82	4548.53	2951.46	3282.31	2518.82	3202.38	3873.51
eca-miR-1307	885.12	383.82	450.88	549.19	122.99	1045.53	368.15	444.47	527.73	725.67	876.37	740.59	676.77	451.39	284.08	160.12	687.82
eca-miR-130a	148.83	39.98	136.55	516.89	48.22	184.5	353.42	91.22	148.43	145.13	170.41	192.44	244.39	317.64	220.95	160.12	398.21
eca-miR-130b	203.66	119.94	30.92	137.3	11.18	230.63	44.18	40.76	32.98	81.64	316.47	75.81	37.6	44.58	18.94	99.12	126.7
eca-miR-132	454.31	531.75	203.54	242.29	105.52	1214.66	284.7	207.68	280.36	308.41	450.36	244.92	300.79	261.92	220.95	241.45	1810.05
eca-miR-1379	344.65	111.95	23.19	205.95	44.72	369.01	142.35	102.87	239.13	117.92	206.92	134.12	131.59	139.32	104.16	33.04	199.11
eca-miR-1388	814.63	535.75	461.18	500.73	216.63	876.4	476.14	291.14	486.51	462.61	705.97	2227.61	789.56	1359.73	1290.97	1029.34	959.33
eca-miR-139-5p	415.15	179.92	95.33	270.56	44.72	322.88	255.25	130.04	313.34	126.99	182.58	157.45	225.59	89.16	145.2	147.41	380.11
eca-miR-140-3p	274.15	55.97	930.1	977.24	93.64	384.38	191.44	25.23	65.97	208.63	243.44	338.22	150.39	172.75	94.69	106.75	144.8
eca-miR-140-5p	532.64	91.96	417.38	512.85	260.65	630.39	211.07	50.46	214.39	253.98	267.78	606.47	357.18	334.36	179.92	88.96	343.91
eca-miR-142-3p	39.16	59.97	30.92	80.76	27.95	107.63	19.63	73.75	49.48	507.97	499.04	139.95	225.59	206.19	104.16	50.83	126.7
eca-miR-142-5p	1887.74	1131.47	597.73	1098.38	263.45	784.14	608.67	246.5	255.62	662.17	1594.51	466.52	676.77	997.51	451.37	320.24	651.62
eca-miR-143	5130.58	1707.21	6162.85	15135.1	2350.76	10301.5	7451.29	2750.27	5821.58	4644.29	6085.91	12473.5	4662.18	21661	8449.73	11632.8	8271.94
eca-miR-144	391.65	2063.04	1347.48	1417.4	6992.89	584.26	2194.16	2874.48	2745.87	2050.02	1497.13	618.13	375.98	468.1	1556.11	2434.83	1086.03
eca-miR-145	2710.2	847.61	3895.58	5540.37	1171.19	4935.5	4530.66	2352.38	3760.11	3746.27	2495.22	8543.07	3271.05	11184.4	5937.22	6999.49	6679.1
eca-miR-1468	47	8	95.33	238.25	20.96	230.63	206.16	38.82	82.46	72.57	85.2	145.79	357.18	156.03	113.63	86.41	162.9
eca-miR-146a	36329.2	15828.7	628.65	8245.94	528.99	15544.5	2724.29	2802.67	3702.39	4635.21	13790.7	15080.1	5714.93	8877.27	6388.59	5281.39	5031.95
eca-miR-146b-5p	172.32	367.83	164.89	646.11	58	1060.9	466.32	281.43	428.78	607.75	1813.6	886.38	1052.75	1331.87	473.46	327.86	488.71
eca-miR-148a	10488.3	3238.5	5655.29	6897.19	1933.58	7134.18	6479.39	2847.31	4815.58	3664.63	8702.85	18631.5	11542.7	19365	8219.31	7342.61	5774.07
eca-miR-148b-3p	1049.61	483.78	327.21	359.4	257.16	399.76	490.86	244.55	338.08	498.9	413.84	921.37	639.17	1058.81	489.24	698.93	506.81
eca-miR-149	94	8	133.98	278.63	22.36	92.25	93.26	120.34	206.15	244.91	255.61	291.57	375.98	295.35	202.01	119.45	235.31
eca-miR-150	8686.73	8931.86	340.09	2346.18	1007.67	4182.11	1673.84	776.36	3562.21	2548.91	12792.6	1306.24	770.76	819.18	2026.42	851.43	1810.05
eca-miR-151-5p	1394.26	819.62	587.43	1623.34	331.93	937.9	986.63	599.74	1146.17	2412.85	1338.9	1586.15	2312.29	1170.26	1363.57	343.11	1828.15
eca-miR-155	109.66	195.91	118.52	72.69	23.06	215.26	206.16	118.4	197.9	199.56	292.12	577.31	319.58	412.38	296.7	256.7	144.8
eca-miR-15a	9383.86	7236.64	3179.33	7256.59	6583.4	6150.16	7446.39	6921.27	6596.69	6512.89	7789.96	4058.69	5846.52	3115.13	3475.21	4290.18	8036.64
eca-miR-15b	360.32	259.88	64.41	64.61	227.81	169.13	132.53	163.04	181.41	190.49	194.75	58.31	56.4	72.44	75.75	96.58	253.41
eca-miR-16	26248.2	25064.4	30675.1	43046.9	14362.4	29105.6	35641.5	20267	23838.8	20908.4	19645.3	17511.8	24025.3	14176.9	16542.8	16507.5	19747.7
eca-miR-17	1660.58	1635.24	280.83	718.79	440.24	1537.54	481.05	755.01	874.06	743.81	754.65	676.45	601.57	462.53	590.25	734.51	724.02
eca-miR-181a	4488.27	1807.16	5531.62	4187.58	767.98	4305.11	3283.87	1997.19	7091.44	3809.77	3566.34	11044.8	8121.22	6898.97	5489.01	3334.54	4561.33
eca-miR-181b	814.63	471.78	1061.49	1013.58	106.22	1460.66	657.76	461.94	2053.22	1061.29	754.65	2309.25	2387.49	1443.32	921.67	546.44	850.72
eca-miR-1839	947.79	707.67	551.36	791.48	232	937.9	564.49	405.65	593.7	671.24	937.23	1300.41	977.55	952.93	1041.62	714.18	1158.43
eca-miR-186	1206.27	1179.45	1855.04	1578.92	1519.89	1875.8	1394.05	1158.72	1855.32	1850.46	1302.38	5487.39	2218.3	2903.36	4011.8	1911.26	1918.66
eca-miR-190b	203.66	87.96	92.75	68.65	45.42	92.25	39.27	62.11	82.46	81.64	194.75	116.63	56.4	144.89	101.01	86.41	54.3
eca-miR-191a	53091.7	37826.4	24267.5	29991.5	23861.9	53983	31979.7	31539.7	37889.7	34795.9	35261.8	45963.5	28461.9	26486.9	33173.9	37269.6	30662.3
eca-miR-192	798.96	51.98	136.55	1550.66	352.89	184.5	68.72	394	57.72	952.44	1679.71	163.28	394.78	1733.1	252.51	787.89	886.93
eca-miR-193a-5p	101.83	15.99	152.01	189.79	32.84	215.26	147.26	93.16	173.16	154.2	97.37	262.42	131.59	111.45	104.16	55.91	72.4
eca-miR-193b	203.66	95.96	389.04	452.27	44.72	615.02	549.77	184.39	404.05	208.63	304.3	763.92	582.77	546.12	666	388.86	832.62
eca-miR-195	211.49	59.97	237.03	1409.32	183.78	645.77	760.84	258.14	824.59	1333.42	352.98	892.21	977.55	540.55	937.46	269.41	705.92
eca-miR-196b	422.98	407.81	1491.76	1906.02	1337.5	1091.65	1482.41	1752.64	2597.45	2385.64	1594.51	1434.54	2631.88	930.64	811.2	518.48	2117.76
eca-miR-197	438.64	255.88	146.86	181.72	152.34	215.26	166.89	229.03	140.18	290.27	267.78	291.57	281.99	178.33	369.3	127.08	253.41
eca-miR-199a-3p	3673.65	1935.1	2684.65	10378.1	2795.9	6411.54	9149.68	3608.15	7124.42	10368	7157.03	6956.92	9455.95	17124.8	14809.9	3586.16	10082
eca-miR-199a-5p	939.95	731.66	1414.47	8613.41	937.09	2444.69	5208.05	2342.67	7619.17	5995.85	4235.79	4233.63	9869.53	5032.13	2487.26	1131	9321.77
eca-miR-199b-3p	3673.65	1935.1	2679.5	10378.1	2795.2	6411.54	9149.68	3604.26	7124.42	10368	7157.03	6956.92	9455.95	17124.8	14803.6	3586.16	10082
eca-miR-199b-5p	1206.27	519.76	2926.84	5778.62	1051.69	2905.95	4029.98	2870.6	7215.13	10830.6	4406.2	6391.27	11354.7	3516.36	4494.74	1679.98	13973.6
eca-miR-19a	3971.3	5289.55	2076.61	3347.64	4934.93	5089.25	3563.66	3513.04	3916.78	3084.1	3262.05	3627.16	2124.3	3560.94	4074.93	5088.23	3221.89
eca-miR-19b	25833	22477.6	10929.3	18652.3	9249.32	23924.1	17926.3	11185.5	15139.4	12354.5	16164.2	24620.4	15734.9	20847.4	17486.5	20955.3	19983
eca-miR-200a	563.97	4	131.4	351.32	64.99	61.5	137.44	106.75	32.98	18.14	170.41	104.97	18.8	167.18	104.16	195.7	543.02
eca-miR-205	2937.35	359.83	1342.33	4954.83	1983.2	7656.94	2807.73	3905.11	272.11	3102.24	1034.6	11079.8	75.2	10014.1	5842.53	15030.9	44273.9
eca-miR-20a	1135.78	1119.48	278.26	597.65	465.4	876.4	490.86	667.67	742.13	671.24	839.86	688.11	413.58	384.51	593.41	693.85	669.72
eca-miR-21	302179	301204	29855.8	143795	26886.3	271975	123810	64735.1	122987	134040	320460	118571	175415	209984	107315	76549.7	192173
eca-miR-211	2827.69	591.73	417.38	1744.49	97.13	2782.95	461.41	980.16	535.98	780.09	1095.46	7149.36	1165.54	1744.25	1657.12	1133.54	253.41
eca-miR-214	1245.44	467.78	842.5	3747.42	641.5	3520.96	5257.14	2228.16	6580.2	3446.93	2763	2851.58	6372.9	5633.98	4583.12	988.67	3493.4
eca-miR-215	626.64	47.98	466.34	1663.73	201.25	107.63	53.99	285.31	90.7	471.69	681.62	431.53	432.38	3967.75	735.44	2554.28	941.23
eca-miR-218	23.5	4	25.76	214.02	19.57	123	68.72	56.29	676.16	72.57	206.92	169.11	56.4	234.05	97.85	277.03	307.71
eca-miR-22	2052.23	1151.47	5874.29	3581.86	201.25	3290.33	2380.68	836.53	1286.35	3020.6	2872.55	8636.37	4474.19	6949.13	2679.8	1674.9	4000.22
eca-miR-221	7731.11	2330.92	40594.4	12510.2	677.14	5735.02	3769.82	2744.44	3397.29	7283.91	8033.4	26562.2	16298.8	32332.7	13244.3	6740.25	11204.2
eca-miR-222	1080.95	763.65	11393	3493.02	178.19	1675.92	1187.89	615.27	964.77	2385.64	2057.04	7767.49	3289.84	4658.76	2449.38	1141.17	3366.7
eca-miR-223	3125.34	2526.83	432.84	1429.51	175.4	2736.82	1079.9	520.16	808.09	1088.5	1509.31	2670.8	1428.73	3566.51	981.65	1296.2	3439.1
eca-miR-224	47	43.98	327.21	218.06	20.96	76.88	78.54	93.16	115.44	308.41	85.2	227.43	695.57	546.12	78.91	175.37	217.21
eca-miR-23a	38694.7	16180.5	27616.9	24984.2	4442.27	32580.5	14775	13726.1	13341.8	28645.8	27167.5	52582.2	40606.1	58613.4	37469.8	25941.8	45830.5
eca-miR-23b	3532.66	1263.41	6044.34	7248.51	956.66	2583.07	2552.49	1762.34	2317.09	5524.16	4467.06	6367.94	8666.39	6213.53	4974.51	2960.93	9140.77
eca-miR-24	12579.7	5729.34	5031.79	8621.49	1073.36	24616	11167.1	2228.16	6101.94	8680.82	5854.64	12321.9	9117.57	9986.24	5662.61	2729.65	11928.2
eca-miR-25	27368.3	22985.3	41707.5	35152.3	39568.9	31934.7	40510.9	37011.2	29734.6	31784.3	27204	22311.1	31638.9	16952.1	21984.4	28879.9	25105.4
eca-miR-26a	6579.67	3758.26	41833.7	19827.4	2146.02	7918.33	7760.54	6049.81	11214.4	28092.5	14399.3	53690.1	56472.5	43823.5	33347.5	11259.2	27748.1
eca-miR-27a	5420.39	1879.13	3369.99	6238.97	505.93	5612.02	3544.03	1244.12	1558.47	4589.86	4491.4	3924.56	5696.13	6102.08	1985.39	1616.44	5393.96
eca-miR-27b	9493.52	3842.22	13539.2	17271.2	2019.53	11331.7	11947.6	3140.39	4980.5	10231.9	7753.45	14415.3	15471.7	12115	8639.11	7609.47	16996.4
eca-miR-28-3p	1770.24	675.69	1169.71	3545.51	250.87	1814.3	1914.36	1277.12	1896.55	3256.44	1996.18	1656.13	4624.58	1476.76	1316.23	449.86	4199.32
eca-miR-28-5p	415.15	251.88	494.68	638.03	116.7	630.39	402.51	362.95	371.06	1106.65	499.04	653.12	883.56	557.27	820.67	241.45	1303.24
eca-miR-29a	12399.5	5417.49	6580.24	20235.3	1890.25	8933.1	16453.7	2616.34	7388.29	10458.7	12269.2	7330.13	12087.8	8788.11	5649.99	1995.14	17394.6
eca-miR-29b	845.96	287.87	237.03	831.86	176.1	261.38	559.58	166.92	247.38	671.24	949.4	810.57	845.96	707.73	539.75	180.45	814.52
eca-miR-29c	8412.58	2678.76	3197.37	11068.6	803.62	3613.22	6449.93	1756.52	3174.66	7129.7	6402.38	6332.95	7068.47	5104.57	3134.32	853.97	9086.47
eca-miR-301a	242.82	171.92	41.22	96.92	39.83	461.26	122.72	73.75	65.97	117.92	206.92	69.98	75.2	161.61	135.73	104.2	144.8
eca-miR-30b	1425.59	307.86	257.64	650.15	160.03	353.63	476.14	283.37	305.1	961.51	450.36	559.82	657.97	495.97	555.53	195.7	651.62
eca-miR-30c	1511.76	503.77	386.47	666.3	155.83	538.14	397.6	238.73	164.92	888.95	535.56	886.38	751.96	874.91	795.42	467.65	561.12
eca-miR-30d	3744.14	931.57	3313.31	4413.72	318.65	2352.43	2788.1	712.31	1558.47	2385.64	1691.88	4531.03	7030.87	3689.11	2057.98	963.26	3058.99
eca-miR-30e	180.16	55.97	157.16	436.12	12.58	92.25	78.54	38.82	49.48	172.35	85.2	110.8	206.79	128.17	75.75	45.75	144.8
eca-miR-3200	289.82	151.93	61.83	177.68	92.94	568.89	112.9	188.27	189.65	226.77	340.81	122.46	225.59	133.74	75.75	122	343.91
eca-miR-324-3p	70.5	71.97	33.49	64.61	56.6	92.25	93.26	64.05	115.44	36.28	121.72	46.65	37.6	5.57	37.88	25.42	108.6
eca-miR-324-5p	140.99	35.98	43.8	165.56	18.17	123	39.27	38.82	8.25	117.92	109.55	81.64	18.8	55.73	47.35	50.83	36.2
eca-miR-331	15.67	27.99	51.53	20.19	1.4	61.5	39.27	23.29	65.97	99.78	36.52	93.3	94	66.87	22.09	33.04	36.2
eca-miR-33a	501.31	411.81	252.49	601.69	467.5	476.64	481.05	619.15	593.7	952.44	657.28	419.86	451.18	211.76	261.98	152.49	977.43
eca-miR-340-3p	54.83	31.99	100.48	109.03	5.59	107.63	39.27	56.29	24.74	63.5	231.26	209.93	150.39	239.63	129.41	55.91	108.6
eca-miR-340-5p	1652.75	1011.53	334.94	771.29	76.17	1399.16	481.05	329.95	379.31	798.24	742.48	2781.6	545.17	2418.54	1136.31	1336.87	796.42
eca-miR-342-3p	4887.75	3702.28	1893.69	2487.51	779.86	3828.47	1359.69	1228.59	2234.63	3002.46	6073.74	3930.4	3083.05	4703.34	2790.27	2142.55	2552.17
eca-miR-342-5p	39.16	75.96	33.49	48.46	18.17	61.5	34.36	33	90.7	81.64	121.72	23.33	18.8	16.72	41.03	43.21	90.5
eca-miR-345-3p	39.16	119.94	20.61	104.99	5.59	230.63	44.18	40.76	65.97	27.21	109.55	17.49	37.6	22.29	25.25	15.25	54.3
eca-miR-34a	618.8	283.87	200.96	1247.79	107.62	845.65	422.14	298.9	841.08	825.45	1010.26	804.74	601.57	590.7	539.75	147.41	814.52
eca-miR-361-3p	140.99	47.98	105.63	177.68	11.88	184.5	49.09	27.17	74.21	117.92	85.2	122.46	112.79	156.03	66.28	35.58	217.21
eca-miR-361-5p	1527.42	719.67	788.39	1873.71	496.85	1045.53	942.46	890.88	923.54	1215.5	1253.7	1504.51	1898.71	1432.18	1650.81	993.76	1013.63
eca-miR-362-3p	422.98	171.92	43.8	149.41	13.98	153.75	122.72	33	65.97	163.28	194.75	262.42	150.39	234.05	119.94	155.04	162.9
eca-miR-362-5p	23.5	19.99	12.88	28.27	8.39	61.5	14.73	15.53	16.49	45.35	60.86	145.79	94	50.15	72.6	12.71	54.3
eca-miR-363	31.33	35.98	18.04	12.11	6.29	76.88	9.82	15.53	16.49	27.21	121.72	5.83	75.2	27.86	3.16	33.04	108.6
eca-miR-365	70.5	11.99	244.76	169.6	30.75	199.88	98.17	130.04	115.44	99.78	85.2	373.21	94	328.79	359.83	378.69	217.21
eca-miR-378	4934.75	2946.63	742.02	3359.76	201.95	8348.84	1232.07	1183.95	1360.57	2304	3018.61	5265.8	2838.67	2039.6	3052.25	1682.52	4090.72
eca-miR-423-3p	2608.37	1711.21	9252.01	2511.74	849.74	5442.89	2802.83	1259.65	2844.82	1043.15	1691.88	15797.4	3609.43	8715.67	7550.15	5411.01	2045.36
eca-miR-423-5p	5483.06	2210.97	6691.02	5229.43	2547.13	5381.39	3509.67	5213.28	5640.17	5959.56	5039.13	8129.04	6203.71	7801.75	5473.23	6196.36	3837.31
eca-miR-425	673.63	371.83	159.74	516.89	133.47	476.64	363.24	190.21	329.83	263.06	486.87	244.92	169.19	133.74	167.29	165.2	687.82
eca-miR-451	38099.4	234491	239805	128062	535591	61332.4	199909	276958	216940	168101	110155	88253.1	50362.8	93671.1	264808	372709	79913.8
eca-miR-486-3p	156.66	1523.29	754.9	787.44	2419.95	553.51	2002.72	2641.57	3347.82	1043.15	523.39	291.57	225.59	167.18	549.22	917.51	307.71
eca-miR-486-5p	35310.9	103392	204683	88746.8	200880	65745.2	167576	324034	202815	154767	60311.4	37589.5	55607.8	32928.9	73115.2	133638	50953
eca-miR-497	1206.27	403.81	1009.97	5722.09	599.57	2429.31	4785.91	1956.43	3793.09	6041.2	4016.7	2653.31	5357.75	1933.72	2474.63	876.84	7547.92
eca-miR-501-5p	23.5	31.99	12.88	48.46	1.4	61.5	9.82	5.82	32.98	27.21	36.52	23.33	56.4	5.57	22.09	2.54	54.3
eca-miR-502-3p	1887.74	979.55	909.48	1263.95	59.4	1891.17	716.66	378.48	395.8	725.67	876.37	1941.87	939.96	1398.74	943.77	770.1	1104.13
eca-miR-504	23.5	15.99	10.31	28.27	4.19	15.38	49.09	7.76	8.25	9.07	12.17	29.16	37.6	16.72	34.72	5.08	54.3
eca-miR-505	2122.73	811.62	775.51	1288.18	240.39	2352.43	809.92	762.78	725.64	952.44	1156.32	1696.95	958.75	1460.04	1303.6	627.77	977.43
eca-miR-532-3p	422.98	167.92	10.31	104.99	8.39	199.88	78.54	36.88	82.46	126.99	73.03	122.46	75.2	44.58	44.19	22.87	90.5
eca-miR-532-5p	7080.98	4030.13	827.04	3073.05	228.51	5904.15	1727.84	1469.27	1946.02	3247.37	3395.94	2816.59	3590.63	1805.55	1922.26	1034.42	2751.28
eca-miR-652	720.63	963.55	595.16	541.11	416.48	1276.16	495.77	595.86	882.31	907.09	900.71	1014.67	657.97	590.7	811.2	630.31	669.72
eca-miR-660	13895.6	7428.55	739.44	4179.5	538.08	7672.32	2797.92	2299.97	2547.97	4245.17	6219.8	2402.56	4680.98	1716.38	2342.06	1280.95	7638.42
eca-miR-671-3p	78.33	27.99	23.19	88.84	10.48	92.25	49.09	25.23	107.2	72.57	12.17	134.12	94	39.01	31.56	27.96	108.6
eca-miR-676	1832.91	239.89	1151.67	1429.51	141.16	830.27	986.63	671.55	973.01	1043.15	572.08	1691.12	2030.3	1900.28	1499.3	643.02	905.03
eca-miR-708	180.16	23.99	74.72	512.85	65.69	153.75	142.35	285.31	41.23	263.06	73.03	215.76	150.39	195.04	252.51	332.95	1067.93
eca-miR-744	736.3	331.85	257.64	512.85	200.56	1137.78	431.96	361.01	371.06	707.53	693.79	431.53	338.38	495.97	328.27	190.62	398.21
eca-miR-8992	86.16	19.99	46.38	96.92	6.99	215.26	29.45	29.11	65.97	90.71	109.55	46.65	150.39	55.73	47.35	20.33	162.9
eca-miR-9021	140.99	27.99	41.22	52.5	18.87	138.38	49.09	36.88	41.23	36.28	48.69	46.65	56.4	39.01	69.44	38.12	90.5
eca-miR-9060	117.49	47.98	20.61	52.5	25.16	169.13	88.36	85.4	41.23	190.49	60.86	46.65	56.4	39.01	47.35	15.25	54.3
eca-miR-9097	23.5	19.99	2.58	4.04	0.7	46.13	14.73	7.76	24.74	18.14	24.34	23.33	18.8	22.29	9.47	12.71	72.4
eca-miR-92a	56209.2	35923.3	45582.4	35677.2	15328.9	46633.6	33845	28294.5	30559.2	23557	25755.6	25232.7	34007.6	19727.3	17562.3	26371.4	28761.7
eca-miR-92b	289.82	87.96	260.22	234.21	51.71	322.88	132.53	289.2	156.67	399.12	328.64	186.61	394.78	273.06	160.98	114.37	307.71
eca-miR-93	27783.4	18963.2	19928.8	21818.2	10530.2	33057.1	19261.5	16210.5	20622.9	20473	21179	17068.7	21374.6	15180	13234.9	19252.4	23512.6
eca-miR-98	587.47	599.72	1507.22	1021.66	671.55	999.4	701.93	879.23	1302.85	1170.14	1131.98	2408.39	2255.89	1972.73	1357.26	940.38	1031.73
eca-miR-99a	20475.3	4389.96	27805	49100.1	5890.89	22847.8	37030.7	13578.6	37799	30069.9	22785.6	75785.5	81794.9	30972.9	65284.2	17369.1	44581.6
eca-miR-99b	4558.77	807.63	525.59	1207.41	245.28	1845.05	1281.15	661.85	1377.06	2113.51	1594.51	1230.44	2049.1	1671.8	1136.31	348.2	1538.55
eca-miR-133a	15.67	0	59.26	76.73	18.17	30.75	88.36	46.58	41.23	72.57	36.52	198.27	37.6	590.7	116.79	104.2	36.2
eca-miR-182	70.5	39.98	95.33	92.88	25.86	61.5	58.9	79.58	41.23	54.43	12.17	326.56	0	351.08	173.6	729.43	307.71
eca-miR-183	101.83	31.99	77.29	133.26	19.57	107.63	44.18	126.16	24.74	81.64	36.52	244.92	0	334.36	94.69	482.9	307.71
eca-miR-1842	23.5	47.98	38.65	0	5.59	107.63	14.73	31.05	57.72	18.14	36.52	87.47	37.6	22.29	9.47	22.87	18.1
eca-miR-18a	109.66	139.94	30.92	76.73	50.31	123	44.18	38.82	82.46	81.64	48.69	29.16	0	33.44	15.78	45.75	18.1
eca-miR-193a-3p	54.83	0	66.99	129.22	18.87	30.75	103.08	42.7	74.21	63.5	12.17	99.13	112.79	150.46	224.11	114.37	126.7
eca-miR-196a	227.16	8	77.29	76.73	48.92	107.63	53.99	133.92	16.49	117.92	97.37	198.27	0	167.18	66.28	315.16	488.71
eca-miR-200b	211.49	19.99	77.29	125.18	48.22	76.88	49.09	124.22	0	117.92	24.34	134.12	37.6	217.33	154.66	236.37	543.02
eca-miR-204b	54.83	19.99	33.49	193.83	22.36	107.63	93.26	17.47	24.74	45.35	24.34	204.1	0	83.59	78.91	86.41	72.4
eca-miR-2483	7.83	39.98	64.41	52.5	118.8	0	34.36	69.87	24.74	9.07	48.69	23.33	37.6	39.01	25.25	45.75	36.2
eca-miR-326	125.33	47.98	7.73	56.53	8.39	322.88	49.09	13.59	32.98	0	12.17	69.98	37.6	11.15	18.94	15.25	72.4
eca-miR-328	23.5	15.99	0	56.53	16.07	46.13	29.45	48.52	57.72	45.35	146.06	81.64	94	66.87	37.88	10.17	72.4
eca-miR-338-3p	7.83	0	61.83	205.95	9.78	30.75	34.36	23.29	49.48	117.92	73.03	116.63	244.39	78.02	66.28	35.58	181.01
eca-miR-33b	70.5	75.96	59.26	64.61	129.98	76.88	122.72	85.4	115.44	45.35	73.03	5.83	0	27.86	34.72	15.25	72.4
eca-miR-3548	23.5	11.99	18.04	104.99	7.69	0	34.36	17.47	16.49	9.07	36.52	52.48	56.4	11.15	12.63	5.08	18.1
eca-miR-429	297.65	11.99	198.39	419.97	70.58	461.26	137.44	374.6	16.49	208.63	73.03	594.81	0	908.35	391.4	945.47	1683.35
eca-miR-545	7.83	8	10.31	12.11	6.99	15.38	0	11.65	8.25	45.35	12.17	5.83	18.8	22.29	15.78	10.17	18.1
eca-miR-8922	86.16	43.98	28.34	20.19	5.59	153.75	112.9	333.84	8.25	9.07	24.34	5.83	75.2	0	15.78	10.17	995.53
#uniSp.5	78.33	0	12.88	96.92	32.84	15.38	14.73	64.05	32.98	281.2	426.01	0	56.4	39.01	28.41	10.17	72.4
eca-miR-1180	15.67	8	43.8	16.15	6.29	0	9.82	13.59	24.74	36.28	0	5.83	75.2	5.57	22.09	10.17	18.1
eca-miR-127	7.83	4	23.19	4.04	4.19	15.38	49.09	3.88	24.74	0	0	17.49	56.4	5.57	22.09	20.33	18.1
eca-miR-148b-5p	15.67	19.99	5.15	8.08	1.4	15.38	14.73	3.88	8.25	18.14	12.17	34.99	0	27.86	12.63	10.17	0
eca-miR-188-5p	78.33	39.98	0	28.27	1.4	61.5	29.45	3.88	8.25	9.07	97.37	11.66	0	27.86	15.78	2.54	18.1
eca-miR-200c	148.83	0	198.39	157.49	38.43	153.75	49.09	131.98	24.74	18.14	48.69	145.79	0	239.63	82.07	246.53	488.71
eca-miR-31	23.5	8	12.88	117.11	6.99	76.88	29.45	11.65	16.49	0	97.37	309.07	0	323.22	47.35	203.33	144.8
eca-miR-32	117.49	47.98	2.58	24.23	25.16	30.75	4.91	11.65	16.49	0	36.52	23.33	0	11.15	15.78	7.62	72.4
eca-miR-345-5p	47	31.99	10.31	32.31	1.4	46.13	9.82	3.88	8.25	63.5	36.52	23.33	0	0	15.78	5.08	18.1
eca-miR-376c	7.83	4	30.92	32.31	2.8	0	14.73	3.88	24.74	27.21	0	11.66	37.6	16.72	28.41	78.79	36.2
eca-miR-411	7.83	0	15.46	32.31	4.19	46.13	29.45	19.41	32.98	18.14	0	11.66	75.2	50.15	37.88	45.75	54.3
eca-miR-483	23.5	8	0	96.92	16.77	15.38	49.09	64.05	49.48	99.78	194.75	0	18.8	27.86	41.03	30.5	108.6
eca-miR-872	62.66	43.98	72.14	0	5.59	0	78.54	21.35	49.48	36.28	36.52	52.48	131.59	55.73	37.88	33.04	108.6
eca-miR-874	15.67	0	10.31	48.46	5.59	30.75	29.45	9.7	82.46	63.5	0	11.66	18.8	22.29	22.09	7.62	18.1
eca-miR-8917	31.33	4	2.58	28.27	0.7	30.75	0	0	8.25	54.43	12.17	5.83	37.6	5.57	9.47	12.71	18.1
eca-miR-9055	15.67	11.99	18.04	44.42	7.69	15.38	9.82	3.88	57.72	9.07	0	46.65	0	27.86	9.47	38.12	18.1
eca-miR-20b	31.33	23.99	2.58	0	6.29	46.13	14.73	1.94	8.25	18.14	36.52	11.66	0	0	22.09	5.08	36.2
eca-miR-335	15.67	4	10.31	68.65	3.49	0	19.63	21.35	41.23	45.35	12.17	69.98	0	50.15	59.97	86.41	0
eca-miR-628a	7.83	15.99	7.73	4.04	4.89	15.38	4.91	0	8.25	0	24.34	17.49	0	22.29	15.78	5.08	18.1
eca-miR-671-5p	23.5	11.99	23.19	20.19	2.1	46.13	0	9.7	0	9.07	24.34	169.11	37.6	16.72	22.09	20.33	0
eca-miR-7	0	83.96	64.41	16.15	158.63	0	24.54	69.87	57.72	36.28	0	58.31	18.8	33.44	66.28	61	18.1
eca-miR-7177b	7.83	8	61.83	20.19	9.08	0	4.91	3.88	8.25	0	0	52.48	37.6	22.29	37.88	27.96	18.1
eca-miR-1249	0	11.99	46.38	0	22.36	61.5	9.82	7.76	24.74	36.28	0	151.62	18.8	39.01	47.35	22.87	0
eca-miR-139-3p	23.5	4	2.58	0	2.8	15.38	4.91	19.41	41.23	9.07	0	5.83	0	5.57	6.31	12.71	0
eca-miR-296	7.83	15.99	36.07	8.08	6.99	15.38	0	17.47	8.25	9.07	0	5.83	0	5.57	12.63	25.42	0
eca-miR-3613	0	11.99	36.07	4.04	2.1	15.38	0	5.82	16.49	18.14	0	134.12	18.8	44.58	41.03	61	0
eca-miR-454	7.83	0	2.58	12.11	2.1	15.38	0	1.94	8.25	9.07	48.69	29.16	18.8	5.57	6.31	0	0
eca-miR-592	0	4	12.88	28.27	2.8	15.38	9.82	1.94	8.25	0	12.17	23.33	0	55.73	22.09	25.42	0
eca-miR-8946	0	23.99	12.88	4.04	12.58	15.38	19.63	13.59	16.49	45.35	0	5.83	0	27.86	6.31	2.54	0
eca-miR-8971	15.67	35.98	0	0	1.4	107.63	19.63	9.7	16.49	45.35	0	34.99	94	0	3.16	5.08	126.7
eca-miR-141	15.67	0	10.31	20.19	2.1	30.75	14.73	1.94	8.25	0	0	5.83	0	22.29	0	2.54	90.5
eca-miR-323-3p	7.83	0	2.58	12.11	11.88	15.38	14.73	5.82	8.25	0	0	17.49	18.8	0	0	40.67	18.1
eca-miR-338-5p	0	0	36.07	32.31	4.19	0	4.91	7.76	32.98	27.21	0	87.47	0	22.29	18.94	27.96	18.1
eca-miR-500	0	11.99	7.73	8.08	0.7	15.38	4.91	0	8.25	9.07	24.34	5.83	56.4	0	12.63	0	0
eca-miR-543	7.83	0	0	8.08	0.7	0	9.82	1.94	8.25	9.07	12.17	17.49	0	22.29	12.63	27.96	0
eca-miR-703	7.83	23.99	15.46	0	0	30.75	14.73	0	8.25	0	0	122.46	18.8	16.72	53.66	10.17	90.5
eca-miR-8908e	0	0	5.15	8.08	2.1	15.38	4.91	3.88	0	9.07	0	11.66	18.8	11.15	9.47	5.08	0
eca-miR-8986b	7.83	39.98	0	0	0	307.51	4.91	9.7	24.74	9.07	0	244.92	0	16.72	12.63	50.83	72.4
eca-miR-9040	15.67	0	15.46	8.08	10.48	46.13	14.73	11.65	8.25	0	0	5.83	0	5.57	22.09	5.08	0
eca-miR-9080	31.33	4	5.15	12.11	0	0	19.63	1.94	8.25	18.14	0	29.16	0	0	3.16	5.08	36.2
eca-miR-1291a	7.83	83.96	20.61	0	0	599.64	19.63	0	41.23	0	0	52.48	0	22.29	3.16	15.25	181.01
eca-miR-184	0	4	0	16.15	1.4	0	0	1.94	8.25	9.07	0	17.49	56.4	5.57	22.09	0	18.1
eca-miR-185	7.83	0	10.31	0	2.8	0	4.91	1.94	0	0	0	17.49	18.8	5.57	6.31	10.17	18.1
eca-miR-369-3p	0	0	18.04	16.15	2.1	15.38	14.73	3.88	0	0	0	40.82	0	94.74	34.72	111.83	18.1
eca-miR-409-3p	0	4	0	4.04	1.4	30.75	4.91	1.94	0	0	12.17	17.49	0	16.72	31.56	50.83	0
eca-miR-95	0	0	10.31	12.11	0.7	0	19.63	7.76	0	0	12.17	11.66	18.8	61.3	25.25	22.87	0
eca-miR-96	7.83	4	10.31	0	2.8	0	4.91	1.94	0	9.07	0	46.65	0	0	12.63	22.87	36.2
eca-miR-18b	7.83	4	15.46	4.04	8.39	0	4.91	1.94	0	18.14	0	0	0	0	6.31	5.08	0
eca-miR-350	7.83	8	2.58	4.04	0.7	15.38	4.91	0	0	0	0	5.83	0	5.57	0	2.54	0
eca-miR-374b	7.83	8	2.58	8.08	2.8	0	0	3.88	0	0	0	11.66	0	5.57	9.47	10.17	0
eca-miR-382	0	0	15.46	4.04	1.4	15.38	4.91	1.94	0	0	0	5.83	18.8	0	22.09	35.58	0
eca-miR-487b	0	0	33.49	44.42	0.7	0	29.45	3.88	16.49	0	0	52.48	0	66.87	66.28	99.12	0
eca-miR-615-3p	7.83	0	7.73	0	2.1	0	4.91	0	0	18.14	0	0	18.8	5.57	6.31	17.79	18.1
eca-miR-7143	7.83	8	0	0	2.8	15.38	4.91	5.82	8.25	27.21	0	11.66	0	0	0	7.62	0
eca-miR-8996	15.67	8	0	0	2.1	15.38	9.82	5.82	49.48	0	0	5.83	0	0	6.31	0	36.2
eca-miR-138	7.83	0	0	4.04	1.4	15.38	0	0	41.23	0	0	5.83	0	5.57	9.47	5.08	0
eca-miR-3958	0	0	0	0	2.1	15.38	14.73	9.7	0	0	24.34	11.66	0	44.58	15.78	48.29	0
eca-miR-502-5p	0	8	7.73	0	0	15.38	9.82	3.88	0	9.07	0	23.33	0	0	12.63	12.71	0
eca-miR-802	0	0	2.58	24.23	2.1	0	9.82	1.94	0	0	12.17	0	0	39.01	3.16	7.62	0
eca-miR-9094	7.83	4	0	0	0	0	0	5.82	0	9.07	12.17	5.83	75.2	11.15	6.31	0	0
eca-miR-9a	0	0	10.31	28.27	0	0	0	3.88	0	0	12.17	5.83	56.4	44.58	3.16	25.42	0
eca-miR-1	0	0	2.58	4.04	0.7	15.38	0	0	0	0	12.17	0	18.8	11.15	6.31	0	0
eca-miR-1296	7.83	0	2.58	4.04	4.89	0	4.91	0	16.49	0	24.34	0	0	5.57	0	0	0
eca-miR-135a	0	4	5.15	0	0	0	0	3.88	8.25	9.07	0	5.83	0	5.57	3.16	0	0
eca-miR-146b-3p	0	4	0	4.04	0	0	0	3.88	0	18.14	36.52	5.83	18.8	5.57	0	0	0
eca-miR-219-5p	7.83	0	7.73	0	1.4	0	0	0	8.25	9.07	0	11.66	0	0	12.63	10.17	0
eca-miR-34c	0	0	0	4.04	0.7	0	0	0	16.49	9.07	0	11.66	0	5.57	6.31	12.71	0
eca-miR-374a	0	8	0	8.08	2.8	0	0	0	8.25	0	0	11.66	0	22.29	6.31	17.79	0
eca-miR-432	0	0	0	8.08	0.7	30.75	9.82	5.82	0	0	0	0	0	33.44	22.09	10.17	0
eca-miR-590-3p	0	4	0	0	0	0	4.91	1.94	0	18.14	12.17	11.66	0	0	3.16	7.62	0
eca-miR-590-5p	7.83	4	0	8.08	2.1	0	0	0	0	18.14	0	17.49	18.8	0	6.31	0	0
eca-miR-8986a	15.67	4	0	0	1.4	0	4.91	0	8.25	9.07	0	34.99	0	0	0	0	18.1
eca-miR-9185	0	0	0	8.08	2.8	0	9.82	1.94	0	0	12.17	5.83	0	0	6.31	0	18.1
eca-miR-129a-5p	0	0	5.15	4.04	2.1	0	0	0	0	0	12.17	5.83	0	5.57	6.31	0	0
eca-miR-129b-5p	0	0	5.15	4.04	2.1	0	0	0	0	0	12.17	5.83	0	5.57	6.31	0	0
eca-miR-369-5p	0	0	0	4.04	0	0	9.82	0	8.25	0	0	5.83	0	5.57	18.94	17.79	0
eca-miR-380	0	0	0	0	2.1	0	4.91	3.88	0	0	0	17.49	0	27.86	3.16	10.17	0
eca-miR-449a	0	0	0	0	0	0	0	1.94	0	9.07	36.52	5.83	18.8	0	0	2.54	36.2
eca-miR-499-5p	0	4	7.73	4.04	2.8	0	0	5.82	0	0	0	0	0	0	3.16	7.62	0
eca-miR-503	0	0	0	4.04	0	0	0	0	0	0	12.17	0	18.8	5.57	6.31	5.08	18.1
eca-miR-582-5p	7.83	0	0	4.04	0.7	15.38	0	0	8.25	0	0	5.83	0	0	0	7.62	0
eca-miR-8908g	0	0	10.31	0	0.7	0	0	0	0	36.28	73.03	17.49	0	11.15	15.78	0	0
eca-miR-8908j	0	0	0	28.27	0	0	0	1.94	0	0	12.17	23.33	0	11.15	3.16	2.54	0
eca-miR-1301	7.83	4	0	4.04	2.8	0	0	1.94	0	0	0	0	0	0	9.47	0	0
eca-miR-489	15.67	0	0	36.34	0	0	0	0	82.46	9.07	0	0	0	0	9.47	0	36.2
eca-miR-494	0	0	0	4.04	0	0	0	1.94	0	0	0	5.83	0	5.57	6.31	5.08	0
eca-miR-542-5p	7.83	0	0	0	0	0	0	1.94	0	0	0	5.83	18.8	11.15	0	2.54	0
eca-miR-664	7.83	0	0	0	0.7	0	0	3.88	0	0	0	0	0	11.15	3.16	2.54	0
eca-miR-8993	7.83	0	0	0	0	15.38	0	0	0	27.21	194.75	5.83	0	0	0	0	36.2
eca-miR-9027	0	0	0	0	0	0	4.91	5.82	8.25	0	12.17	0	0	0	3.16	2.54	0
eca-miR-9182	0	0	0	0	0	0	0	3.88	82.46	0	0	5.83	0	50.15	0	5.08	18.1
eca-miR-136	0	4	5.15	0	0	0	0	0	0	0	0	0	0	22.29	6.31	5.08	0
eca-miR-147b	0	0	0	4.04	0.7	0	0	0	0	0	0	5.83	0	16.72	0	5.08	0
eca-miR-1543	0	0	7.73	0	0	15.38	0	0	0	0	0	23.33	0	0	9.47	22.87	0
eca-miR-1898	23.5	0	0	0	2.8	30.75	4.91	0	8.25	0	0	0	0	0	0	0	0
eca-miR-190a	7.83	0	25.76	0	0	0	0	1.94	0	0	0	11.66	0	5.57	0	0	0
eca-miR-212	7.83	11.99	0	8.08	2.1	0	0	5.82	0	0	0	0	0	0	0	0	0
eca-miR-34b-5p	7.83	0	0	12.11	1.4	0	0	0	0	0	0	0	0	11.15	0	7.62	0
eca-miR-376b	0	0	0	4.04	2.1	0	0	0	0	0	0	5.83	0	0	3.16	2.54	0
eca-miR-409-5p	0	0	0	4.04	0	0	0	3.88	8.25	0	0	0	0	0	6.31	7.62	0
eca-miR-424	0	4	0	4.04	0	0	0	0	8.25	18.14	0	0	0	0	0	5.08	0
eca-miR-433	0	0	2.58	0	1.4	0	0	0	8.25	0	0	0	0	5.57	6.31	0	0
eca-miR-485-3p	7.83	0	0	4.04	0.7	0	4.91	0	0	0	0	0	0	0	9.47	0	0
eca-miR-542-3p	0	0	0	4.04	0	0	0	0	8.25	9.07	0	0	0	16.72	0	15.25	0
eca-miR-582-3p	0	0	0	0	0	0	0	1.94	0	0	12.17	5.83	0	22.29	9.47	0	0
eca-miR-656	0	0	0	4.04	0.7	0	0	0	0	0	36.52	5.83	0	0	0	12.71	0
eca-miR-873	0	0	7.73	0	9.08	0	9.82	5.82	8.25	0	0	0	0	0	0	0	0
eca-miR-889	0	0	0	0	0.7	0	0	0	0	0	0	5.83	0	5.57	9.47	10.17	0
eca-miR-8908h	0	0	0	0	0.7	0	0	0	0	0	12.17	5.83	18.8	0	0	0	36.2
eca-miR-8928	0	0	2.58	0	0	0	0	0	8.25	0	0	5.83	37.6	0	6.31	0	0
eca-miR-9000	0	0	0	0	0	15.38	4.91	0	24.74	0	0	0	0	0	6.31	0	18.1
eca-miR-9041	0	0	2.58	0	0	15.38	4.91	0	0	0	0	5.83	0	0	3.16	0	0
eca-miR-9133	0	4	2.58	0	0	0	0	3.88	0	0	0	0	0	11.15	0	7.62	0
eca-miR-9163	0	0	10.31	0	0.7	0	0	0	0	0	0	0	0	5.57	3.16	5.08	0
eca-miR-9179	0	0	0	16.15	0	0	0	1.94	8.25	0	24.34	0	0	0	3.16	0	0
eca-miR-129b-3p	0	0	2.58	0	0	0	9.82	0	0	0	0	11.66	0	5.57	0	0	0
eca-miR-133b	0	0	0	0	0.7	15.38	0	1.94	0	0	0	0	0	16.72	0	0	0
eca-miR-217	0	4	0	0	0	30.75	0	0	0	0	0	5.83	0	0	0	2.54	0
eca-miR-301b-3p	7.83	0	0	0	0	30.75	0	0	0	0	0	5.83	0	0	0	2.54	0
eca-miR-3959	7.83	0	2.58	8.08	0	0	0	0	0	0	0	0	0	11.15	0	0	0
eca-miR-551a	0	0	0	4.04	0	15.38	0	0	0	0	0	5.83	0	0	6.31	0	0
eca-miR-8920	0	4	12.88	0	0.7	0	0	0	8.25	0	0	0	0	0	0	0	0
eca-miR-8951	7.83	0	0	0	0	0	0	1.94	0	0	0	0	0	5.57	0	5.08	0
eca-miR-8985	0	0	5.15	0	1.4	0	0	0	0	0	0	0	18.8	0	0	2.54	0
eca-miR-2114	7.83	0	0	0	0	0	0	5.82	0	0	0	0	0	0	3.16	0	0
eca-miR-3065	0	0	0	4.04	0	0	9.82	0	0	0	0	0	0	0	0	5.08	0
eca-miR-376a	0	0	2.58	4.04	0	0	0	0	0	0	0	0	0	0	9.47	0	0
eca-miR-379	0	0	0	0	0.7	0	4.91	0	0	0	24.34	0	0	0	0	0	0
eca-miR-410	0	0	0	0	0.7	30.75	0	1.94	0	0	0	0	0	0	0	0	0
eca-miR-615-5p	0	0	0	0	0	0	0	0	0	0	0	0	18.8	0	0	2.54	18.1
eca-miR-6529	7.83	4	0	0	2.1	0	0	0	0	0	0	0	0	0	0	0	0
eca-miR-653	0	0	0	0	0	0	0	0	0	9.07	0	5.83	0	0	0	0	18.1
eca-miR-885-5p	0	0	5.15	0	0.7	0	0	0	0	18.14	0	0	0	0	0	0	0
eca-miR-8958	0	4	0	4.04	0	0	0	0	0	0	0	5.83	0	0	0	0	0
eca-miR-9159	0	0	0	0	0	15.38	0	0	0	0	0	5.83	0	0	3.16	0	0
eca-miR-9180	0	0	5.15	0	0	0	9.82	0	0	0	0	0	0	0	0	2.54	0
eca-miR-1271b	0	0	0	0	0	0	4.91	0	0	9.07	0	0	0	0	0	0	0
eca-miR-1291b	0	0	0	0	0	0	4.91	0	0	0	12.17	0	0	0	0	0	0
eca-miR-129a-3p	0	0	0	0	0	0	0	0	0	9.07	0	0	0	5.57	0	0	0
eca-miR-187	0	0	0	0	0.7	0	0	0	0	0	0	0	0	5.57	0	0	0
eca-miR-194	0	0	0	0	0.7	0	0	3.88	0	0	0	0	0	0	0	0	0
eca-miR-208b	0	0	0	8.08	0	0	0	0	0	0	0	0	0	5.57	0	0	0
eca-miR-216b	7.83	0	0	0	0	0	0	0	0	0	0	0	0	11.15	0	0	0
eca-miR-329b	0	0	0	0	0.7	0	0	0	0	0	0	0	18.8	0	0	0	0
eca-miR-330	0	4	0	0	0	0	0	0	0	0	12.17	0	0	0	0	0	0
eca-miR-377	0	0	0	8.08	0	0	0	0	0	0	0	0	0	11.15	0	0	0
eca-miR-381	0	0	0	8.08	0	0	0	0	0	0	12.17	0	0	0	0	0	0
eca-miR-383	0	4	0	0	0.7	0	0	0	0	0	0	0	0	0	0	0	0
eca-miR-450b-5p	0	0	0	0	0	0	0	0	0	0	0	0	18.8	0	0	12.71	0
eca-miR-487a	0	0	5.15	0	0	0	0	0	0	0	0	0	0	0	3.16	0	0
eca-miR-491-5p	0	0	0	0	1.4	0	0	0	0	0	0	0	0	0	0	2.54	0
eca-miR-8935	0	0	0	0	0	15.38	0	1.94	0	0	0	0	0	0	0	0	0
eca-miR-8949	0	4	0	0	0	0	4.91	0	0	0	0	0	0	0	0	0	0
eca-miR-8966	7.83	0	0	0	0	0	0	0	0	0	0	0	0	0	3.16	0	0
eca-miR-8995	0	0	0	0	0	0	0	0	0	0	0	0	0	5.57	0	5.08	0
eca-miR-8998	0	0	0	0	0.7	0	0	0	0	0	0	17.49	0	0	0	0	0
eca-miR-9014	0	0	2.58	0	0.7	0	0	0	0	0	0	0	0	0	0	0	0
eca-miR-9015	0	0	0	0	0	46.13	0	3.88	0	0	0	0	0	0	0	0	0
eca-miR-9025	0	0	0	0	0	15.38	4.91	0	0	0	0	0	0	0	0	0	0
eca-miR-9048	0	0	0	0	0	0	0	0	0	0	0	5.83	0	0	0	2.54	0
eca-miR-9123	7.83	0	0	0	0	0	0	0	0	0	0	5.83	0	0	0	0	0
eca-miR-9151	0	0	0	4.04	0	0	4.91	0	0	0	0	0	0	0	0	0	0
eca-miR-1197	0	0	0	0	0	0	0	3.88	0	0	0	0	0	0	0	0	0
eca-miR-124	0	0	0	0	0.7	0	0	0	0	0	0	0	0	0	0	0	0
eca-miR-1255b	0	0	0	0	0	0	0	1.94	0	0	0	0	0	0	0	0	0
eca-miR-1261	0	0	0	0	0.7	0	0	0	0	0	0	0	0	0	0	0	0
eca-miR-1298	0	0	0	0	0	0	0	0	0	0	0	0	0	0	3.16	0	0
eca-miR-134	0	0	0	0	0	0	4.91	0	0	0	0	0	0	0	0	0	0
eca-miR-154a	0	0	0	0	0	0	0	0	0	0	0	0	0	0	0	2.54	0
eca-miR-191b	0	0	2.58	0	0	0	0	0	0	0	0	0	0	0	0	0	0
eca-miR-299	0	0	0	0	0	0	0	3.88	0	0	0	0	0	0	0	0	0
eca-miR-329a	0	0	0	0	0	0	0	0	0	0	0	5.83	0	0	0	0	0
eca-miR-370	0	0	0	0	0	0	4.91	0	0	0	0	0	0	0	0	0	0
eca-miR-431	0	0	0	0	0.7	0	0	0	0	0	0	0	0	0	0	0	0
eca-miR-449b	0	0	0	0	0	0	0	0	0	9.07	0	0	0	0	0	0	0
eca-miR-450a	0	0	0	4.04	0	0	0	0	0	0	0	0	0	0	0	0	0
eca-miR-450b-3p	0	0	0	0	0	15.38	0	0	0	0	0	0	0	0	0	0	0
eca-miR-450c	0	0	0	12.11	0	0	0	0	0	0	0	0	0	0	0	0	0
eca-miR-493b	0	0	2.58	0	0	0	0	0	0	0	0	0	0	0	0	0	0
eca-miR-499-3p	0	0	0	0	0	0	0	1.94	0	0	0	0	0	0	0	0	0
eca-miR-598	0	0	0	0	0.7	0	0	0	0	0	0	0	0	0	0	0	0
eca-miR-675	0	0	0	0	0	0	4.91	0	0	0	0	0	0	0	0	0	0
eca-miR-7177a	0	0	0	0	0.7	0	0	0	0	0	0	0	0	0	0	0	0
eca-miR-763	0	0	5.15	0	0	0	0	0	0	0	0	0	0	0	0	0	0
eca-miR-767-5p	0	4	0	0	0	0	0	0	0	0	0	0	0	0	0	0	0
eca-miR-8908i	0	0	2.58	0	0	0	0	0	0	0	0	0	0	0	0	0	0
eca-miR-8908k	0	0	0	0	0	0	0	1.94	0	0	0	0	0	0	0	0	0
eca-miR-8914	0	0	0	0	0	0	0	0	0	0	0	0	0	0	6.31	0	0
eca-miR-8923	0	0	0	0	0	0	0	0	24.74	0	0	0	0	0	0	0	0
eca-miR-8924	0	0	0	0	0	0	0	0	0	0	0	0	0	0	0	0	18.1
eca-miR-8931	0	0	0	0	0	0	0	0	0	0	0	0	0	0	3.16	0	0
eca-miR-8941	0	0	0	0	0	0	0	0	0	0	12.17	0	0	0	0	0	0
eca-miR-8947	0	0	0	0	0	0	0	0	8.25	0	0	0	0	0	0	0	0
eca-miR-8948	0	0	0	0	0	0	0	1.94	0	0	0	0	0	0	0	0	0
eca-miR-8964	0	0	0	0	0	0	0	0	0	0	0	0	0	0	0	2.54	0
eca-miR-8976	0	0	0	0	0	0	0	0	0	0	0	0	0	0	0	0	36.2
eca-miR-8990	0	0	0	0	0	0	4.91	0	0	0	0	0	0	0	0	0	0
eca-miR-8997	0	0	7.73	0	0	0	0	0	0	0	0	0	0	0	0	0	0
eca-miR-9004	0	0	0	0	0	0	0	1.94	0	0	0	0	0	0	0	0	0
eca-miR-9005	0	0	0	0	0	0	0	0	0	0	0	0	0	0	0	0	18.1
eca-miR-9006	0	4	0	0	0	0	0	0	0	0	0	0	0	0	0	0	0
eca-miR-9012	0	0	0	0	0	0	4.91	0	0	0	0	0	0	0	0	0	0
eca-miR-9018	0	0	0	0	0	0	0	0	0	0	0	0	0	0	0	2.54	0
eca-miR-9033	0	0	0	0	0	0	0	0	0	0	12.17	0	0	0	0	0	0
eca-miR-9034	0	0	0	0	0	0	0	0	0	9.07	0	0	0	0	0	0	0
eca-miR-9035	0	0	0	0	0	0	0	0	8.25	0	0	0	0	0	0	0	0
eca-miR-9036	0	0	0	0	0	0	0	0	0	0	0	0	0	5.57	0	0	0
eca-miR-9047	0	0	0	0	0.7	0	0	0	0	0	0	0	0	0	0	0	0
eca-miR-9056	0	0	0	0	0	0	0	1.94	0	0	0	0	0	0	0	0	0
eca-miR-9064	0	0	0	0	0.7	0	0	0	0	0	0	0	0	0	0	0	0
eca-miR-9068	0	0	0	0	0	0	0	0	0	45.35	0	0	0	0	0	0	0
eca-miR-9092	0	0	0	0	0	0	0	0	0	0	0	0	0	0	0	0	18.1
eca-miR-9099	0	0	0	0	0	15.38	0	0	0	0	0	0	0	0	0	0	0
eca-miR-9108	7.83	0	0	0	0	0	0	0	0	0	0	0	0	0	0	0	0
eca-miR-9109	0	0	0	0	0	15.38	0	0	0	0	0	0	0	0	0	0	0
eca-miR-9110	0	0	0	0	0	0	0	0	0	0	0	0	18.8	0	0	0	0
eca-miR-9120	0	0	0	4.04	0	0	0	0	0	0	0	0	0	0	0	0	0
eca-miR-9153	0	0	0	0	0	0	0	0	0	0	0	5.83	0	0	0	0	0
eca-miR-9156	0	0	0	0	0	15.38	0	0	0	0	0	0	0	0	0	0	0
eca-miR-9162	0	0	0	0	0	0	4.91	0	0	0	0	0	0	0	0	0	0
eca-miR-9164	0	0	0	0	0	0	0	0	0	0	0	11.66	0	0	0	0	0
